# Supplementary material for: Neuroprotective Effects of Rosa roxburghii Tratt Juice Concentrate Powder in Parkinson’s Disease Mice via the PI3K/AKT Signaling Pathway
Source: Pharmaceuticals (Basel). 2026 Apr 30;19(5):711. doi: 10.3390/ph19050711 (PMC13209371; doi:10.3390/ph19050711)
Supplement: Supplementary file 1 [file pharmaceuticals-19-00711-s001.zip]

Archive with 1 entries (1 files):
- pharmaceuticals-4247341-supplementary.pdf
